# Supplementary material for: Distinct regions of H. pylori’s bactofilin CcmA regulate protein–protein interactions to control helical cell shape
Source: eLife. 2022 Sep 8;11:e80111. doi: 10.7554/eLife.80111 (PMC9507126; doi:10.7554/eLife.80111)
Supplement: Figure 2—figure supplement 1—source data 1. [file elife-80111-fig2-figsupp1-data1.zip]

Archive with 3 entries (2 files):
- Figure_2_supp_1_source_data/
- Figure_2_supp_1_source_data/CcmA.scn
- Figure_2_supp_1_source_data/CcmA.tif
