# Supplementary material for: Distinct regions of H. pylori’s bactofilin CcmA regulate protein–protein interactions to control helical cell shape
Source: eLife. 2022 Sep 8;11:e80111. doi: 10.7554/eLife.80111 (PMC9507126; doi:10.7554/eLife.80111)
Supplement: Figure 5—source data 1. [file elife-80111-fig5-data1.zip]

Archive with 16 entries (13 files):
- Figure_5_source_data/
- Figure_5_source_data/.DS_Store
- Figure_5_source_data/Csd5_CoIPs/
- Figure_5_source_data/Csd5_CoIPs/inputs_CcmA.scn
- Figure_5_source_data/Csd5_CoIPs/inputs_CcmA.tif
- Figure_5_source_data/Csd5_CoIPs/IPs_CcmA.scn
- Figure_5_source_data/Csd5_CoIPs/IPs_CcmA.tif
- Figure_5_source_data/Csd5_CoIPs/IPs_FLAG.scn
- Figure_5_source_data/Csd5_CoIPs/IPs_FLAG.tif
- Figure_5_source_data/Csd7_CoIPs/
- Figure_5_source_data/Csd7_CoIPs/csd7-FLAG IP inputs ladder only+csd7-FLAG IP inputs anti ccmA 2.tif
- Figure_5_source_data/Csd7_CoIPs/csd7-FLAG IP IPs bottom ladder only+csd7-FLAG IP IPs bottom anti ccmA.tif
- Figure_5_source_data/Csd7_CoIPs/csd7-FLAG IP IPs top ladder only+csd7-FLAG IP IPs top anti FLAG.tif
- Figure_5_source_data/Csd7_CoIPs/inputs_CcmA.scn
- Figure_5_source_data/Csd7_CoIPs/IPs_CcmA.scn
- Figure_5_source_data/Csd7_CoIPs/IPs_FLAG.scn
