# Supplementary material for: Distinct regions of H. pylori’s bactofilin CcmA regulate protein–protein interactions to control helical cell shape
Source: eLife. 2022 Sep 8;11:e80111. doi: 10.7554/eLife.80111 (PMC9507126; doi:10.7554/eLife.80111)
Supplement: Figure 5—figure supplement 1—source data 1. [file elife-80111-fig5-figsupp1-data1.zip]

Archive with 7 entries (6 files):
- Figure_5_supp_1_source_data/
- Figure_5_supp_1_source_data/Inputs_HaloTag.scn
- Figure_5_supp_1_source_data/Inputs_HaloTag.tif
- Figure_5_supp_1_source_data/IPs_FLAG.scn
- Figure_5_supp_1_source_data/IPs_FLAG.tif
- Figure_5_supp_1_source_data/IPs_HaloTag.scn
- Figure_5_supp_1_source_data/IPs_HaloTag.tif
