# Supplementary material for: Distinct regions of H. pylori’s bactofilin CcmA regulate protein–protein interactions to control helical cell shape
Source: eLife. 2022 Sep 8;11:e80111. doi: 10.7554/eLife.80111 (PMC9507126; doi:10.7554/eLife.80111)
Supplement: Figure 6—source data 1. — In addition, raw, unedited Western blots probed with ɑ-CcmA and ɑ-FLAG, ɑ-Cag3 and ɑ-Csd1 antibodies to detect CcmA, Csd1, and Csd7-FLAG in co-immunoprecipitation experiments. [file elife-80111-fig6-data1.zip]

Archive with 20 entries (17 files):
- Figure_6_source_data/
- Figure_6_source_data/.DS_Store
- Figure_6_source_data/Panel_A/
- Figure_6_source_data/Panel_A/Cag3.scn
- Figure_6_source_data/Panel_A/Cag3.tif
- Figure_6_source_data/Panel_A/Csd1.scn
- Figure_6_source_data/Panel_A/Csd1.tif
- Figure_6_source_data/Panel_C/
- Figure_6_source_data/Panel_C/input_Cag3.scn
- Figure_6_source_data/Panel_C/input_Cag3.tif
- Figure_6_source_data/Panel_C/input_CcmA.scn
- Figure_6_source_data/Panel_C/input_CcmA.tif
- Figure_6_source_data/Panel_C/input_Csd1.scn
- Figure_6_source_data/Panel_C/input_Csd1.tif
- Figure_6_source_data/Panel_C/IP_CcmA.scn
- Figure_6_source_data/Panel_C/IP_CcmA.tif
- Figure_6_source_data/Panel_C/IP_Csd1.scn
- Figure_6_source_data/Panel_C/IP_Csd1.tif
- Figure_6_source_data/Panel_C/IP_FLAG.scn
- Figure_6_source_data/Panel_C/IP_FLAG.tif
